# Supplementary material for: A Transferable Quantitative Framework for Extracting Engineering-Relevant Descriptors from Biological Protective Surfaces: Intra-Specimen Descriptor Mapping of Five Citrus Peels
Source: Biomimetics (Basel). 2026 Jun 30;11(7):451. doi: 10.3390/biomimetics11070451 (PMC13406879; doi:10.3390/biomimetics11070451)
Supplement: Supplementary file 1 [file biomimetics-11-00451-s001.zip]

Archive with 1 entries (1 files):
- biomimetics-4374911-supplementary.pdf
